# Supplementary material for: Ethnic Differences in Facilitators and Barriers to Lifestyle Management After Childbirth: A Multi-Methods Study Using the TDF and COM-B Model
Source: Nutrients. 2025 Jan 14;17(2):286. doi: 10.3390/nu17020286 (PMC11769254; doi:10.3390/nu17020286)
Supplement: Supplementary file 1 [file nutrients-17-00286-s001.zip]

Archive with 6 entries (6 files):
- Supplementary File S1.pdf
- Supplementary File S2.pdf
- Table S1.pdf
- Table S2.pdf
- Table S3.pdf
- Table S4.pdf
